# Supplementary material for: Barriers and Facilitators to the Implementation of Personalised Medicine across Europe
Source: J Pers Med. 2023 Jan 23;13(2):203. doi: 10.3390/jpm13020203 (PMC9965772; doi:10.3390/jpm13020203)
Supplement: Supplementary file 1 [file jpm-13-00203-s001.zip]

Archive with 1 entries (1 files):
- jpm-2148651-supplementary.pdf
